# Supplementary material for: Reimagining Partnerships Between Black Communities and Academic Health Research Institutions: Towards Equitable Power in Engagement
Source: Int J Environ Res Public Health. 2025 Jun 10;22(6):921. doi: 10.3390/ijerph22060921 (PMC12193660; doi:10.3390/ijerph22060921)
Supplement: Supplementary file 1 [file ijerph-22-00921-s001.zip]

Archive with 1 entries (1 files):
- ijerph-3648649-supplementary.pdf
